# Supplementary material for: Chromatin accessibility analysis reveals regulatory dynamics and therapeutic relevance of Vogt-Koyanagi-Harada disease
Source: Commun Biol. 2022 May 26;5:506. doi: 10.1038/s42003-022-03430-9 (PMC9135711; doi:10.1038/s42003-022-03430-9)
Supplement: Supplementary file 3 — Supplementary Data 1 [file 42003_2022_3430_MOESM3_ESM.xlsx]

## Sheet: Sheet1
Supplementary Data 1. NF-kB family regulatory network in cDCs of VKH.
TF	Gene	linkageScore
RELB_718	ABALON	0.0788944
RELB_718	ABCF1	0.0991746
RELB_718	ABHD17C	0.327538
RELB_718	ABHD2	0.0784999
RELB_718	ACAD11	0.115518
RELB_718	ACBD4	0.215044
RELB_718	ADAM23	0.691291
RELB_718	ADARB2	0.153772
RELB_718	ADCK2	0.252116
RELB_718	ADORA1	0.145316
RELB_718	AK3	0.142229
RELB_718	ALOX5	0.0774
RELB_718	ANKRD40	0.0565337
RELB_718	ARHGAP15	0.535893
RELB_718	ARHGEF7	0.138205
RELB_718	ARIH2OS	0.0836153
RELB_718	ARMCX5	0.282308
RELB_718	ASAH1	0.0611882
RELB_718	ATP11C	0.100479
RELB_718	ATP13A3	0.259811
RELB_718	AVEN	0.4949
RELB_718	AXDND1	0.132395
RELB_718	B4GALT7	0.185768
RELB_718	BABAM2	0.237188
RELB_718	BBS1	0.197346
RELB_718	BEND3	0.494624
RELB_718	BSN-DT	0.0453034
RELB_718	BTBD16	0.239045
RELB_718	BTNL3	0.120793
RELB_718	C11orf96	0.103141
RELB_718	C16orf90	0.416048
RELB_718	C1orf115	0.0639068
RELB_718	C1QC	0.102416
RELB_718	C2orf40	0.60382
RELB_718	C4A	0.497494
RELB_718	CADM3-AS1	0.182944
RELB_718	CARHSP1	0.154568
RELB_718	CASC1	0.13954
RELB_718	CASC11	0.200592
RELB_718	CBR4	0.30892
RELB_718	CCR9	0.238249
RELB_718	CD9	0.0656952
RELB_718	CDC5L	0.411902
RELB_718	CEND1	0.0586027
RELB_718	CFAP97D1	0.254003
RELB_718	CLCN2	0.425442
RELB_718	CLDN23	0.0831965
RELB_718	CLNS1A	0.427879
RELB_718	CLOCK	0.219614
RELB_718	COL1A1	0.0909343
RELB_718	COL3A1	0.12146
RELB_718	COPS8	0.213869
RELB_718	CPHXL	0.344919
RELB_718	CPT1A	0.130821
RELB_718	CREG2	0.157255
RELB_718	CRHR2	0.13112
RELB_718	CUL9	0.235523
RELB_718	CWC15	0.213444
RELB_718	CXorf40A	0.424655
RELB_718	CYHR1	0.399657
RELB_718	CYP3A43	0.182669
RELB_718	DCTN6	0.0778237
RELB_718	DDX18	0.252521
RELB_718	DNASE1L3	0.142908
RELB_718	DPP10	0.0402189
RELB_718	DUSP19	0.126918
RELB_718	EEF1AKMT3	0.175963
RELB_718	EFHD2	0.167857
RELB_718	EIF2B5	0.101183
RELB_718	EIF4G3	0.184155
RELB_718	EMILIN2	0.211944
RELB_718	ERI2	0.388308
RELB_718	EXO5	0.250928
RELB_718	EZH1	0.232323
RELB_718	FAM124B	0.290204
RELB_718	FAM149A	0.12441
RELB_718	FAM220A	0.116142
RELB_718	FANCL	0.457552
RELB_718	FAR2	0.0883463
RELB_718	FBXL6	0.154263
RELB_718	FBXO24	0.421872
RELB_718	FGR	0.0793171
RELB_718	FH	0.274837
RELB_718	FMR1	0.143587
RELB_718	GABRB1	0.143909
RELB_718	GALE	0.0692883
RELB_718	GBP5	0.490985
RELB_718	GCC1	0.0890353
RELB_718	GCNT1	0.538214
RELB_718	GDI1	0.219091
RELB_718	GIT2	0.553536
RELB_718	GLIS2	0.163181
RELB_718	GLT8D1	0.551215
RELB_718	GNE	0.0848667
RELB_718	GNG13	0.399635
RELB_718	GPC3	0.121229
RELB_718	GTF3C6	0.0631068
RELB_718	GUCY1B1	0.154191
RELB_718	HCFC1-AS1	0.0731448
RELB_718	HCG14	0.0937422
RELB_718	HCK	0.197454
RELB_718	HDHD2	0.455196
RELB_718	HIST1H2AI	0.148677
RELB_718	HIST1H2BE	0.0884096
RELB_718	HIST1H2BH	0.593602
RELB_718	HIST1H3A	0.343816
RELB_718	HIST1H3E	0.32925
RELB_718	HIST1H4B	0.497054
RELB_718	HLA-DOA	1.02593
RELB_718	HLA-DPA1	0.271151
RELB_718	HNRNPA2B1	0.0919949
RELB_718	HOTTIP	0.444134
RELB_718	HOXA7	0.360379
RELB_718	HP1BP3	0.118455
RELB_718	HSF5	0.176814
RELB_718	HYLS1	0.243567
RELB_718	ICOS	0.0507969
RELB_718	IGHV3OR16-7	0.141898
RELB_718	IL15	0.209057
RELB_718	IL17B	0.308383
RELB_718	IL6R	0.103835
RELB_718	INSL6	0.194701
RELB_718	IRF2	0.0744771
RELB_718	IRF7	0.521137
RELB_718	ISY1	0.355241
RELB_718	KIAA0100	0.235377
RELB_718	KRBOX1	0.18762
RELB_718	LAMB3	0.0922882
RELB_718	LCK	0.313147
RELB_718	LCMT1	0.0472041
RELB_718	LCMT1-AS2	0.368994
RELB_718	LIFR	0.17418
RELB_718	LINC00336	0.260764
RELB_718	LINC00599	0.326854
RELB_718	LINC01134	0.158785
RELB_718	LINC01165	0.213439
RELB_718	LINC01269	0.19863
RELB_718	LINC01484	0.0890876
RELB_718	LINC01891	0.509358
RELB_718	LINC02125	0.172197
RELB_718	LINC02210-CRHR1	0.179903
RELB_718	LINC02265	0.0502655
RELB_718	LINC02446	0.055238
RELB_718	LIPT1	0.380832
RELB_718	LMAN1	0.0644868
RELB_718	LRPAP1	0.731081
RELB_718	LRRC2	0.239099
RELB_718	LYG2	0.0613765
RELB_718	MANEA-DT	0.493727
RELB_718	MAPRE1	0.442241
RELB_718	MARVELD1	0.0797134
RELB_718	MBNL1	0.159037
RELB_718	MCCC1-AS1	0.0945352
RELB_718	MCPH1-AS1	0.0682369
RELB_718	MEIKIN	0.0697278
RELB_718	MIER3	0.226106
RELB_718	MIR4300HG	0.0735411
RELB_718	MLLT3	0.246099
RELB_718	MRM2	0.0726973
RELB_718	MUCL3	0.240236
RELB_718	MZT1	0.0628739
RELB_718	NAA15	0.196931
RELB_718	NACA	0.0724642
RELB_718	NAT8L	0.0566157
RELB_718	NEDD4L	0.220256
RELB_718	NEK5	0.249352
RELB_718	NEXN	0.429819
RELB_718	NFE2L3	0.155714
RELB_718	NOC2L	0.335232
RELB_718	NOP14	0.113783
RELB_718	NPHP3	0.199865
RELB_718	NPIPA8	0.25028
RELB_718	NR1I2	0.375585
RELB_718	NT5DC1	0.202366
RELB_718	NUDT1	0.234103
RELB_718	PCDHB10	0.228664
RELB_718	PCDHGA11	0.0657135
RELB_718	PCOLCE-AS1	0.388249
RELB_718	PDE3A	0.466608
RELB_718	PHLDA2	0.460908
RELB_718	PHRF1	0.0640767
RELB_718	PIK3R4	0.380186
RELB_718	PLAC1	0.0710784
RELB_718	PLAC9	0.056432
RELB_718	PLBD1-AS1	0.167233
RELB_718	PLEKHM3	0.226422
RELB_718	PLG	0.102035
RELB_718	PLK1	0.541654
RELB_718	PNKD	0.36499
RELB_718	POLE2	0.142559
RELB_718	POPDC2	0.124403
RELB_718	PPL	0.0529042
RELB_718	PRG4	0.0501359
RELB_718	PRKCD	0.044098
RELB_718	PRSS3	0.418764
RELB_718	PSMB1	0.232013
RELB_718	PSMB8-AS1	0.0516975
RELB_718	PTP4A1	0.262803
RELB_718	PZP	0.27705
RELB_718	RAB23	0.228622
RELB_718	RAD51C	0.152173
RELB_718	RARRES3	0.340822
RELB_718	RASSF9	0.0561161
RELB_718	RBKS	0.0528781
RELB_718	RNF217	0.12779
RELB_718	RPA2	0.184384
RELB_718	RPAP2	0.363417
RELB_718	RTN4IP1	0.394268
RELB_718	S100A1	0.16677
RELB_718	SEC62-AS1	0.148588
RELB_718	SIGLEC1	0.123935
RELB_718	SKA2	0.367158
RELB_718	SLC22A14	0.586073
RELB_718	SLC22A4	0.699253
RELB_718	SLC23A1	0.423385
RELB_718	SLC25A25	0.0749189
RELB_718	SLC2A5	0.0520016
RELB_718	SLC35G1	0.0648141
RELB_718	SLC6A20	0.0447282
RELB_718	SLC8A1	0.421006
RELB_718	SLC8A1-AS1	0.463532
RELB_718	SLC9A9	0.198279
RELB_718	SLFN12L	0.24722
RELB_718	SMIM10L2B-AS1	0.0581112
RELB_718	SMPDL3A	0.0598282
RELB_718	SNHG4	0.141396
RELB_718	SORD	0.26766
RELB_718	SPATA12	0.198843
RELB_718	SPEG	0.0998345
RELB_718	SPON1-AS1	0.175266
RELB_718	STT3B	0.205354
RELB_718	SULF2	0.360578
RELB_718	SULT1A3	0.127479
RELB_718	SURF6	0.0948757
RELB_718	SYNE1	0.105486
RELB_718	TAS2R13	0.117705
RELB_718	TBC1D3G	0.116638
RELB_718	TEAD4	0.0584264
RELB_718	TEX54	0.263903
RELB_718	THAP2	0.091936
RELB_718	TLX2	0.288824
RELB_718	TMEM123	0.0911672
RELB_718	TMEM151B	0.125736
RELB_718	TMEM266	0.0746088
RELB_718	TMEM72	0.181515
RELB_718	TMOD3	0.0801467
RELB_718	TNRC6A	0.361906
RELB_718	TP53BP2	0.167695
RELB_718	TRAM2-AS1	0.108858
RELB_718	TRAPPC11	0.0662571
RELB_718	TRBC2	0.384046
RELB_718	TRIM5	0.0934597
RELB_718	TRIM65	0.0405447
RELB_718	TVP23B	0.202623
RELB_718	WAC	0.16962
RELB_718	WASIR1	0.268074
RELB_718	WNT6	0.0779397
RELB_718	XPOT	0.0422928
RELB_718	ZBTB11	0.0773609
RELB_718	ZKSCAN8	0.0959738
RELB_718	ZNF276	0.0449665
RELB_718	ZNF326	0.308986
RELB_718	ZNF474	0.0727369
RELB_718	ZNF510	0.307744
RELB_718	ZNF783	0.107287
RELB_718	ZSWIM2	0.0931016
REL_721	ACBD4	0.215044
REL_721	ACER2	0.275921
REL_721	ACSL3	0.720106
REL_721	ACYP2	0.234121
REL_721	ALG11	0.153933
REL_721	ALOX5	0.0774
REL_721	ANGPTL2	0.0630459
REL_721	ANKRD40	0.0565337
REL_721	APPL1	0.109398
REL_721	ARHGEF26	0.112538
REL_721	ARMC3	0.182536
REL_721	ATAD3B	0.109495
REL_721	ATP13A3	0.259811
REL_721	B2M	0.105329
REL_721	B4GALT1-AS1	0.0535753
REL_721	B4GAT1	0.243019
REL_721	BAG2	0.609131
REL_721	BEND3	0.494624
REL_721	BTBD16	0.239045
REL_721	C11orf96	0.103141
REL_721	C16orf86	0.45417
REL_721	C1GALT1C1	0.182603
REL_721	C1orf115	0.0639068
REL_721	C3orf62	0.263941
REL_721	C4A	0.168662
REL_721	C6orf136	0.164746
REL_721	CALHM2	0.151505
REL_721	CASP7	0.190608
REL_721	CBR4	0.30892
REL_721	CBWD3	0.046078
REL_721	CCDC34	0.536419
REL_721	CCNB3	0.0673195
REL_721	CCR9	0.359876
REL_721	CD53	0.0960122
REL_721	CEMP1	0.60059
REL_721	CENPS-CORT	0.183695
REL_721	CHTOP	0.1854
REL_721	CLCN2	0.425442
REL_721	CLCN5	0.0505763
REL_721	CLN3	0.0853349
REL_721	COG1	0.066235
REL_721	COLCA2	0.0492035
REL_721	COQ7	0.125358
REL_721	CPXM1	0.633321
REL_721	CREG2	0.157255
REL_721	CRHR2	0.13112
REL_721	CRTC2	0.520822
REL_721	CST7	0.112653
REL_721	CTDP1	0.268699
REL_721	DCLRE1A	0.0559955
REL_721	DCTN5	0.569553
REL_721	DCTN6	0.0778237
REL_721	DDX18	0.252521
REL_721	DMGDH	0.201517
REL_721	DNAJB14	0.0989829
REL_721	DNAJC8	0.27889
REL_721	DOCK2	0.553721
REL_721	DTX3	0.0631361
REL_721	DUSP19	0.126918
REL_721	EBP	0.0405832
REL_721	ECI2	0.306422
REL_721	EIF2B5	0.101183
REL_721	EIF3CL	0.11907
REL_721	EIF4G3	0.184155
REL_721	ELF2	0.113752
REL_721	ERN2	0.101552
REL_721	EZH1	0.135389
REL_721	FAM170A	0.187139
REL_721	FAM173A	0.314369
REL_721	FAM214B	0.353438
REL_721	FAM220A	0.116142
REL_721	FAR2	0.0883463
REL_721	FBXO24	0.102232
REL_721	FBXO36	0.668565
REL_721	G6PC3	0.252899
REL_721	GBP4	0.149429
REL_721	GBP5	0.108899
REL_721	GCNT1	0.452558
REL_721	GDI1	0.219091
REL_721	GHRH	0.401944
REL_721	GIT2	0.553536
REL_721	GKAP1	0.632763
REL_721	GLIS2	0.163181
REL_721	GLTP	0.136218
REL_721	GNG13	0.153113
REL_721	HCG14	0.0937422
REL_721	HENMT1	0.302863
REL_721	HIST1H3A	0.343816
REL_721	HIST1H4B	0.497054
REL_721	HOTTIP	0.444134
REL_721	HSF5	0.176814
REL_721	HTATIP2	0.374268
REL_721	ICOS	0.15351
REL_721	IFI27L2	0.600738
REL_721	IGFBP6	0.451968
REL_721	IGHMBP2	0.158145
REL_721	IGSF9	0.204885
REL_721	IL6R	0.103835
REL_721	INMT	0.165403
REL_721	IRF7	0.521137
REL_721	ISY1	0.304233
REL_721	KCNIP4-IT1	0.0586287
REL_721	KHDRBS2	0.172464
REL_721	KIF19	0.335497
REL_721	KLHL13	0.0753157
REL_721	KRT17	0.0486868
REL_721	LCMT1-AS2	0.794391
REL_721	LCT	0.0724803
REL_721	LINC00332	0.191939
REL_721	LINC00570	0.160162
REL_721	LINC01134	0.0541767
REL_721	LINC01269	0.19863
REL_721	LINC01484	0.057082
REL_721	LINC01806	0.234467
REL_721	LINC01891	0.509358
REL_721	LINC02042	0.331168
REL_721	LINC02240	0.0447034
REL_721	LMAN1	0.0644868
REL_721	LPL	0.54578
REL_721	LRRC8D	0.18065
REL_721	LYG2	0.0613765
REL_721	MAP3K1	0.12756
REL_721	MARVELD1	0.0797134
REL_721	MCPH1-AS1	0.0682369
REL_721	MDN1	0.257932
REL_721	MEIKIN	0.0697278
REL_721	MEN1	0.380832
REL_721	MIER3	0.226106
REL_721	MLLT3	0.246099
REL_721	NAA15	0.0802998
REL_721	NAA16	0.227362
REL_721	NAA20	0.118405
REL_721	NAGS	0.0870432
REL_721	NEDD8	0.18002
REL_721	NEXN	0.429819
REL_721	NFE2L3	0.0930075
REL_721	NKAPD1	0.0841163
REL_721	NOC2L	0.335232
REL_721	NPIPA8	0.0738699
REL_721	NPIPB11	0.221445
REL_721	NPIPB13	0.210368
REL_721	NPIPB7	0.0853692
REL_721	NRP1	0.0852117
REL_721	NUDT1	0.168824
REL_721	OR2A1-AS1	0.309289
REL_721	P2RY13	0.0792653
REL_721	PAK1IP1	0.231307
REL_721	PAOX	0.228847
REL_721	PCAT1	0.280896
REL_721	PCDHB10	0.228664
REL_721	PCDHGA11	0.0657135
REL_721	PCDHGA6	0.216865
REL_721	PDS5A	0.192124
REL_721	PHF12	0.470902
REL_721	PIK3R6	0.0609818
REL_721	PLEKHA1	0.0476159
REL_721	PLK1	0.0665251
REL_721	POPDC2	0.05639
REL_721	PPM1E	0.195164
REL_721	PPP6R3	0.241598
REL_721	PRDX1	0.0739012
REL_721	PRKCD	0.044098
REL_721	PROB1	0.432447
REL_721	PRSS3	0.230273
REL_721	RAP1A	0.12827
REL_721	RBSN	0.103972
REL_721	RGMB	0.14319
REL_721	RHOXF2B	0.054124
REL_721	RNASE1	0.408422
REL_721	RNASE2	0.0771619
REL_721	RNASEK-C17orf49	0.135758
REL_721	RPA2	0.368918
REL_721	RTL8A	0.264779
REL_721	RTN4IP1	0.394268
REL_721	RXFP1	0.192078
REL_721	S100A1	0.16677
REL_721	SIGLEC1	0.123935
REL_721	SIPA1	0.105507
REL_721	SLC13A3	0.0510643
REL_721	SLC18A1	0.913353
REL_721	SLC22A14	0.307146
REL_721	SLC22A4	0.42075
REL_721	SLC23A1	0.423385
REL_721	SLC25A15	0.191373
REL_721	SLC41A2	0.295194
REL_721	SMARCD3	0.0512662
REL_721	SMC5-AS1	0.55568
REL_721	SMIM10L2B-AS1	0.589831
REL_721	SMPDL3A	0.0598282
REL_721	SPAG6	0.243584
REL_721	SPATS2L	0.617698
REL_721	SPEG	0.261109
REL_721	SPON1-AS1	0.175266
REL_721	SPPL3	0.0688138
REL_721	STT3B	0.205354
REL_721	SULT1A3	0.307293
REL_721	SYNE1	0.105486
REL_721	SYNRG	0.504366
REL_721	TBL1XR1-AS1	0.0958931
REL_721	TBXT	0.0408515
REL_721	TCF7L2	0.0442119
REL_721	TCTN3	0.304833
REL_721	TDRD9	0.106018
REL_721	TEX54	0.263903
REL_721	THAP2	0.091936
REL_721	TLX2	0.288824
REL_721	TMEM128	0.555213
REL_721	TMEM186	0.0596274
REL_721	TMOD3	0.0801467
REL_721	TNFSF10	0.500494
REL_721	TNRC6A	0.361906
REL_721	TRIM5	0.0934597
REL_721	TSNARE1	0.19856
REL_721	TSPAN2	0.26716
REL_721	TTC39B	0.111936
REL_721	TTI2	0.133553
REL_721	TTL	0.195579
REL_721	TUFM	0.530029
REL_721	TULP3	0.489095
REL_721	TYW1	0.314482
REL_721	UBTD1	0.115252
REL_721	USP31	0.166068
REL_721	UTP18	0.286022
REL_721	VWA1	0.0544833
REL_721	VWA7	0.317738
REL_721	WASIR1	0.268074
REL_721	WDR48	0.0914747
REL_721	WNT16	0.182686
REL_721	XPOT	0.0422928
REL_721	YIPF5	0.22864
REL_721	YPEL3	0.0774106
REL_721	ZBTB11	0.0773609
REL_721	ZBTB17	0.181892
REL_721	ZFYVE27	0.0986732
RELA_722	ABCC3	0.147752
RELA_722	ABLIM2	0.631678
RELA_722	ACAD11	0.241897
RELA_722	ACBD4	0.215044
RELA_722	ACKR3	0.424619
RELA_722	ACOT13	0.231607
RELA_722	ACSL3	0.497433
RELA_722	ALOX5	0.0774
RELA_722	ANKRD18B	0.132543
RELA_722	ANKRD40	0.292948
RELA_722	ANKRD62	0.0743353
RELA_722	ARHGEF26	0.112538
RELA_722	ARMC3	0.182536
RELA_722	ARMC5	0.159889
RELA_722	ATE1	0.278329
RELA_722	ATF1	0.430469
RELA_722	ATL1	0.129562
RELA_722	ATP11C	0.100479
RELA_722	ATP13A3	0.259811
RELA_722	B2M	0.105329
RELA_722	B4GAT1	0.243019
RELA_722	BABAM2	0.105658
RELA_722	BAZ1A	0.112239
RELA_722	BBS1	0.197346
RELA_722	BEND3	0.494624
RELA_722	BSN-DT	0.0453034
RELA_722	BTBD16	0.239045
RELA_722	C11orf96	0.103141
RELA_722	C16orf86	0.45417
RELA_722	C1GALT1C1	0.182603
RELA_722	C1orf115	0.0639068
RELA_722	C2orf40	0.492106
RELA_722	C4A	0.497494
RELA_722	C6orf136	0.61026
RELA_722	CADM3-AS1	0.182944
RELA_722	CARHSP1	0.154568
RELA_722	CASC11	0.200592
RELA_722	CASP7	0.190608
RELA_722	CASP8AP2	0.189751
RELA_722	CBR4	0.30892
RELA_722	CBWD3	0.046078
RELA_722	CCDC127	0.149493
RELA_722	CCDC142	0.474473
RELA_722	CCDC34	0.536419
RELA_722	CCL26	0.0444021
RELA_722	CCNB3	0.0673195
RELA_722	CCR8	0.302343
RELA_722	CCR9	0.598126
RELA_722	CD180	0.0505342
RELA_722	CDC5L	0.411902
RELA_722	CEMIP2	0.358617
RELA_722	CHAMP1	0.149595
RELA_722	CIITA	0.192984
RELA_722	CLCN2	0.425442
RELA_722	CLCN5	0.0505763
RELA_722	CLDN23	0.0831965
RELA_722	CLECL1	0.278022
RELA_722	CLN3	0.0853349
RELA_722	CLNS1A	0.427879
RELA_722	CLOCK	0.219614
RELA_722	CNNM3-DT	0.0514219
RELA_722	COL1A1	0.0909343
RELA_722	COLCA2	0.0492035
RELA_722	COPS8	0.213869
RELA_722	COQ7	0.125358
RELA_722	CPE	0.444509
RELA_722	CREG2	0.157255
RELA_722	CRTC2	0.652802
RELA_722	CYHR1	0.399657
RELA_722	CYP20A1	0.133306
RELA_722	DCLRE1A	0.0559955
RELA_722	DCTN6	0.0778237
RELA_722	DDX18	0.252521
RELA_722	DENND4B	0.0451301
RELA_722	DET1	0.30723
RELA_722	DNAJA2	0.263582
RELA_722	DNAJC8	0.27889
RELA_722	DNASE1L3	0.142908
RELA_722	DOCK10	0.17624
RELA_722	DPP10	0.197206
RELA_722	DPY19L1	0.100868
RELA_722	DTX3	0.0631361
RELA_722	ECHS1	0.078608
RELA_722	EDNRB-AS1	0.160073
RELA_722	EEF1AKMT3	0.175963
RELA_722	EFHD2	0.167857
RELA_722	EHMT2	0.244536
RELA_722	EIF2B5	0.101183
RELA_722	EIF3CL	0.11907
RELA_722	EIF4G3	0.184155
RELA_722	ERAP1	0.454135
RELA_722	ERI2	0.388308
RELA_722	ERN2	0.101552
RELA_722	ESCO2	0.0701435
RELA_722	ESYT3	0.185704
RELA_722	EXTL3-AS1	0.124341
RELA_722	FAM173A	0.314369
RELA_722	FAM220A	0.116142
RELA_722	FAM86B1	0.202861
RELA_722	FAR2	0.0883463
RELA_722	FBXO24	0.102232
RELA_722	FBXO36	0.668565
RELA_722	FGFR2	0.0878462
RELA_722	FGR	0.0793171
RELA_722	FKBP6	0.0745506
RELA_722	G6PC3	0.252899
RELA_722	GBP5	0.490985
RELA_722	GCNT1	0.783736
RELA_722	GDI1	0.219091
RELA_722	GHET1	0.300185
RELA_722	GIT2	0.553536
RELA_722	GLIS2	0.163181
RELA_722	GLRX3	0.368214
RELA_722	GNG13	0.153113
RELA_722	GPATCH11	0.16211
RELA_722	GSTA1	0.52711
RELA_722	HENMT1	0.302863
RELA_722	HHLA2	0.212828
RELA_722	HIST1H1T	0.0986323
RELA_722	HIST1H2AI	0.148677
RELA_722	HIST1H2BE	0.0884096
RELA_722	HIST1H3A	0.343816
RELA_722	HIST1H3E	0.32925
RELA_722	HIST1H4B	0.497054
RELA_722	HLA-DPA1	0.271151
RELA_722	HNRNPA2B1	0.0919949
RELA_722	HOXA3	0.0678925
RELA_722	HSF5	0.176814
RELA_722	HTATIP2	0.0546167
RELA_722	HTR2B	0.364757
RELA_722	ICOS	0.102713
RELA_722	IDS	0.0830306
RELA_722	IFI27L2	0.600738
RELA_722	IGHMBP2	0.158145
RELA_722	IGHV3OR16-10	0.113067
RELA_722	IGHV3OR16-7	0.141898
RELA_722	IGSF22	0.369422
RELA_722	IGSF9B	0.0786707
RELA_722	IL15	0.209057
RELA_722	IL17B	0.0903853
RELA_722	IL6R	0.103835
RELA_722	IL6R-AS1	0.30847
RELA_722	IQCK	0.0877475
RELA_722	IRF7	0.521137
RELA_722	ISY1	0.304233
RELA_722	KCNIP4-IT1	0.0586287
RELA_722	KIF19	0.335497
RELA_722	KIF22	0.467865
RELA_722	KIF26A	0.162365
RELA_722	KLHDC1	0.126084
RELA_722	KLHL13	0.0753157
RELA_722	KRBOX1	0.18762
RELA_722	LCMT1	0.0472041
RELA_722	LCMT1-AS2	0.425398
RELA_722	LCT	0.569286
RELA_722	LINC00570	0.0855936
RELA_722	LINC00632	0.128571
RELA_722	LINC01119	0.169065
RELA_722	LINC01134	0.212962
RELA_722	LINC01165	0.213439
RELA_722	LINC01269	0.19863
RELA_722	LINC01355	0.385603
RELA_722	LINC01484	0.057082
RELA_722	LINC01806	0.234467
RELA_722	LINC01891	0.509358
RELA_722	LINC02042	0.331168
RELA_722	LINC02068	0.0526197
RELA_722	LINC02240	0.0447034
RELA_722	LINC02446	0.055238
RELA_722	LMAN1	0.0644868
RELA_722	LOX	0.065854
RELA_722	LPL	0.54578
RELA_722	LRPAP1	0.620695
RELA_722	LRRC59	0.454383
RELA_722	LYG2	0.0613765
RELA_722	LYSMD4	0.144147
RELA_722	MANEA-DT	0.489395
RELA_722	MAP3K1	0.12756
RELA_722	MAPRE1	0.442241
RELA_722	MARVELD1	0.0797134
RELA_722	MBNL1	0.159037
RELA_722	MBNL2	0.386281
RELA_722	MDH1B	0.0992229
RELA_722	METRN	0.363261
RELA_722	METTL22	0.0815933
RELA_722	MLLT3	0.246099
RELA_722	MMP1	0.0533199
RELA_722	MRPL21	0.360442
RELA_722	MYEOV	0.128213
RELA_722	MYLK2	0.179245
RELA_722	NAA15	0.0802998
RELA_722	NAA16	0.138026
RELA_722	NAA20	0.118405
RELA_722	NAGS	0.0870432
RELA_722	NAT8L	0.0566157
RELA_722	NDUFC1	0.176385
RELA_722	NEXN	0.429819
RELA_722	NFE2L3	0.0930075
RELA_722	NKAPD1	0.0841163
RELA_722	NMT2	0.460189
RELA_722	NMUR1	0.107674
RELA_722	NOP14	0.113783
RELA_722	NPHP3	0.199865
RELA_722	NPIPA8	0.39525
RELA_722	NPIPB7	0.0853692
RELA_722	NT5DC1	0.202366
RELA_722	NXT1	0.21969
RELA_722	PAK1IP1	0.231307
RELA_722	PCDHB10	0.228664
RELA_722	PCDHGA11	0.13386
RELA_722	PCOLCE-AS1	0.388249
RELA_722	PDCD6	0.164519
RELA_722	PEA15	0.113795
RELA_722	PEBP1	0.180061
RELA_722	PIANP	0.365511
RELA_722	PIGV	0.309472
RELA_722	PIK3R4	0.380186
RELA_722	PLBD1-AS1	0.167233
RELA_722	PLEKHA1	0.0476159
RELA_722	PLEKHM3	0.226422
RELA_722	PLK1	0.0665251
RELA_722	POPDC2	0.05639
RELA_722	PPL	0.0637588
RELA_722	PRKAR2A-AS1	0.388364
RELA_722	PRKCA	0.155823
RELA_722	PRKCD	0.14634
RELA_722	PRSS3	0.649038
RELA_722	PSMB1	0.232013
RELA_722	PSMB8-AS1	0.0516975
RELA_722	PZP	0.27705
RELA_722	RAB23	0.228622
RELA_722	RAB29	0.42099
RELA_722	RAD51C	0.152173
RELA_722	RAP1A	0.12827
RELA_722	RBSN	0.103972
RELA_722	RETREG3	0.369241
RELA_722	RGMB	0.14319
RELA_722	RHBDD2	0.58443
RELA_722	RHOXF2B	0.054124
RELA_722	RNASE1	0.0811197
RELA_722	RNASE2	0.0771619
RELA_722	RNASEH2C	0.0937027
RELA_722	RNASEK-C17orf49	0.135758
RELA_722	RPA2	0.184384
RELA_722	RTL8A	0.264779
RELA_722	RTN4IP1	0.394268
RELA_722	S100A1	0.16677
RELA_722	S100A9	0.256455
RELA_722	SAMD12-AS1	0.640942
RELA_722	SAP30L-AS1	0.654818
RELA_722	SATB2-AS1	0.122757
RELA_722	SCLY	0.461944
RELA_722	SEC62-AS1	0.148588
RELA_722	SERPINC1	0.0971336
RELA_722	SERPINI2	0.175185
RELA_722	SFT2D1	0.201331
RELA_722	SIPA1	0.105507
RELA_722	SKA2	0.367158
RELA_722	SLC13A3	0.316658
RELA_722	SLC18A1	1.43013
RELA_722	SLC18A3	0.475891
RELA_722	SLC22A14	0.586073
RELA_722	SLC22A4	0.561762
RELA_722	SLC8A1	0.421006
RELA_722	SLC8A1-AS1	0.453276
RELA_722	SMC5-AS1	0.55568
RELA_722	SMIM10L2B-AS1	0.589831
RELA_722	SMPDL3A	0.0598282
RELA_722	SNHG4	0.141396
RELA_722	SOD2-OT1	0.0653151
RELA_722	SPATS2L	0.617698
RELA_722	SPON1-AS1	0.175266
RELA_722	SPPL3	0.0688138
RELA_722	STAT6	0.124899
RELA_722	STK38	0.429608
RELA_722	STT3B	0.205354
RELA_722	SULF2	0.238885
RELA_722	SULT1A3	0.127479
RELA_722	SYNE1	0.105486
RELA_722	TBL1XR1-AS1	0.0958931
RELA_722	TBXT	0.0408515
RELA_722	TELO2	0.168901
RELA_722	TEX54	0.263903
RELA_722	THAP2	0.091936
RELA_722	TIMP1	0.245132
RELA_722	TLR7	0.0848925
RELA_722	TLX2	0.288824
RELA_722	TMEM106A	0.0461205
RELA_722	TMEM128	0.555213
RELA_722	TMEM151B	0.125736
RELA_722	TMEM33	0.0767343
RELA_722	TNFSF10	0.500494
RELA_722	TNRC6A	0.361906
RELA_722	TRAF6	0.273592
RELA_722	TRAM2-AS1	0.108858
RELA_722	TRBC2	0.384046
RELA_722	TRIM5	0.0934597
RELA_722	TRIM65	0.0405447
RELA_722	TSNARE1	0.19856
RELA_722	TSPYL4	0.046408
RELA_722	TTLL10	0.124738
RELA_722	TULP3	0.489095
RELA_722	UBE2J2	0.127162
RELA_722	UBE2Q1-AS1	0.369451
RELA_722	UBL7	0.0653565
RELA_722	UCK2	0.089185
RELA_722	UNC13B	0.276159
RELA_722	USP31	0.166068
RELA_722	USP42	0.081731
RELA_722	USP46-AS1	0.55468
RELA_722	UTP18	0.286022
RELA_722	VPS72	0.278931
RELA_722	WAC	0.659756
RELA_722	WASIR1	0.268074
RELA_722	WDR13	0.185863
RELA_722	WDR48	0.0914747
RELA_722	WDR5B	0.117744
RELA_722	WNT16	0.182686
RELA_722	WNT6	0.226906
RELA_722	XPOT	0.179296
RELA_722	YPEL3	0.0675877
RELA_722	ZBTB11	0.0773609
RELA_722	ZNF326	0.308986
RELA_722	ZNF445	0.131122
RELA_722	ZNF510	0.307744
RELA_722	ZNF774	0.441094
RELA_722	ZNF783	0.107287
RELA_722	ZSWIM2	0.0931016
NFKB2_714	ACAD11	0.241897
NFKB2_714	ACER2	0.405242
NFKB2_714	ACKR3	0.237061
NFKB2_714	ADAM17	0.0460165
NFKB2_714	AIG1	0.15205
NFKB2_714	AKR1B1	0.243448
NFKB2_714	ANKRD40	0.0565337
NFKB2_714	ANKRD62	0.0743353
NFKB2_714	ANTXR1	0.043518
NFKB2_714	AP5B1	0.0988263
NFKB2_714	ARID1A	0.0417266
NFKB2_714	ARMCX5	0.825436
NFKB2_714	ASAH1	0.0585812
NFKB2_714	AVEN	0.4949
NFKB2_714	BAG3	0.119234
NFKB2_714	BBS1	0.197346
NFKB2_714	BEND3	0.494624
NFKB2_714	BUD23	0.256499
NFKB2_714	C16orf86	0.45417
NFKB2_714	C1GALT1C1	0.182603
NFKB2_714	C1orf115	0.271438
NFKB2_714	C1RL	0.104394
NFKB2_714	C4A	0.328832
NFKB2_714	C6orf136	0.445514
NFKB2_714	CADM3	0.134755
NFKB2_714	CARHSP1	0.154568
NFKB2_714	CASP7	0.190608
NFKB2_714	CD180	0.0505342
NFKB2_714	CDC5L	0.411902
NFKB2_714	CDYL	0.51174
NFKB2_714	CEND1	0.0586027
NFKB2_714	CLCN2	0.425442
NFKB2_714	CLNS1A	0.427879
NFKB2_714	CPA6	0.150673
NFKB2_714	CREG2	0.157255
NFKB2_714	CRTC2	0.13198
NFKB2_714	CYHR1	0.399657
NFKB2_714	DCDC2B	0.0645127
NFKB2_714	DCLRE1A	0.0559955
NFKB2_714	DCTN6	0.0778237
NFKB2_714	DEGS1	0.0761561
NFKB2_714	DET1	0.441728
NFKB2_714	DNER	0.168716
NFKB2_714	DTX3	0.106065
NFKB2_714	DUOX2	0.394829
NFKB2_714	EFHD2	0.167857
NFKB2_714	EHMT2	0.244536
NFKB2_714	ESCO2	0.0701435
NFKB2_714	EXTL3-AS1	0.124341
NFKB2_714	EZH1	0.0673318
NFKB2_714	FAM126A	0.0914559
NFKB2_714	FAM149A	0.414193
NFKB2_714	FAM184A	0.129834
NFKB2_714	FAM222B	0.242378
NFKB2_714	FAR2	0.0883463
NFKB2_714	FAT1	0.337648
NFKB2_714	FBXO24	0.102232
NFKB2_714	FGFR1OP	0.329309
NFKB2_714	GFPT2	0.0518756
NFKB2_714	GIT2	0.553536
NFKB2_714	GLIS2	0.163181
NFKB2_714	GNG13	0.246522
NFKB2_714	GPBP1	0.17216
NFKB2_714	GSTA1	0.52711
NFKB2_714	HEATR3	0.230625
NFKB2_714	HIST1H3A	0.343816
NFKB2_714	HIST1H3E	0.0564255
NFKB2_714	HIST1H4B	0.649956
NFKB2_714	HLA-DOA	0.525046
NFKB2_714	HOXA3	0.0678925
NFKB2_714	HTR2B	0.364757
NFKB2_714	ICOS	0.102713
NFKB2_714	IDS	0.0830306
NFKB2_714	IGSF9B	0.0786707
NFKB2_714	IL15	0.209057
NFKB2_714	IL17B	0.187749
NFKB2_714	INSL6	0.453011
NFKB2_714	IRF7	0.521137
NFKB2_714	KIF24	0.615285
NFKB2_714	KIF27	0.293383
NFKB2_714	KLHL13	0.0753157
NFKB2_714	LARGE2	0.229665
NFKB2_714	LINC00115	0.0776527
NFKB2_714	LINC00501	0.500402
NFKB2_714	LINC00599	0.326854
NFKB2_714	LINC00632	0.128571
NFKB2_714	LINC01134	0.158785
NFKB2_714	LINC01891	0.509358
NFKB2_714	LINC02240	0.0447034
NFKB2_714	LLPH	0.336303
NFKB2_714	LMAN1	0.0644868
NFKB2_714	LMAN1L	0.702993
NFKB2_714	LMNB1-DT	0.0866781
NFKB2_714	LOX	0.065854
NFKB2_714	LRPAP1	1.0681
NFKB2_714	LRRC38	0.290609
NFKB2_714	MAP3K4	0.0704742
NFKB2_714	MARVELD1	0.0797134
NFKB2_714	MCAM	0.0720013
NFKB2_714	METRN	0.363261
NFKB2_714	METTL22	0.0815933
NFKB2_714	MIPEP	0.227012
NFKB2_714	MIR3945HG	0.180978
NFKB2_714	MLLT10	0.0488082
NFKB2_714	MORF4L2	0.275664
NFKB2_714	MRLN	0.141771
NFKB2_714	MRPL21	0.260271
NFKB2_714	NAA15	0.0802998
NFKB2_714	NAT8L	0.0566157
NFKB2_714	NEXN	0.429819
NFKB2_714	NMT2	0.460189
NFKB2_714	NOC2L	0.530679
NFKB2_714	NOP14	0.113783
NFKB2_714	NPIPA8	0.171855
NFKB2_714	NUDT4B	0.424951
NFKB2_714	NUGGC	0.304041
NFKB2_714	PCOLCE-AS1	0.388249
NFKB2_714	PDCD6	0.0779312
NFKB2_714	PEBP1	0.180061
NFKB2_714	PIK3R4	0.380186
NFKB2_714	PLA2G1B	0.0748541
NFKB2_714	PLEKHM3	0.226422
NFKB2_714	PLK1	0.568271
NFKB2_714	POLG2	0.387104
NFKB2_714	POPDC2	0.05639
NFKB2_714	PRKAR2A-AS1	0.388364
NFKB2_714	PRKCD	0.044098
NFKB2_714	PROB1	0.162014
NFKB2_714	PRPS2	0.54565
NFKB2_714	PRSS3	0.230273
NFKB2_714	PSMB1	0.232013
NFKB2_714	PSMB8-AS1	0.0516975
NFKB2_714	PTK7	0.115179
NFKB2_714	PTPN14	0.398643
NFKB2_714	RAD51C	0.152173
NFKB2_714	RAPH1	0.639762
NFKB2_714	RBM4B	0.412157
NFKB2_714	RHOXF2B	0.054124
NFKB2_714	RSPH3	0.052228
NFKB2_714	RTN4IP1	0.394268
NFKB2_714	SATB2-AS1	0.122757
NFKB2_714	SEC62-AS1	0.148588
NFKB2_714	SEPSECS-AS1	0.0738832
NFKB2_714	SIGLEC1	0.123935
NFKB2_714	SIRT4	0.169691
NFKB2_714	SKA2	0.367158
NFKB2_714	SLC18A1	0.22506
NFKB2_714	SLC22A14	0.586073
NFKB2_714	SLC22A4	0.42075
NFKB2_714	SLC25A15	0.191373
NFKB2_714	SLC52A2	0.166746
NFKB2_714	SLC6A13	0.110359
NFKB2_714	SMIM10L2B-AS1	0.389283
NFKB2_714	SOWAHC	0.186802
NFKB2_714	STAT6	0.124899
NFKB2_714	STK31	0.100563
NFKB2_714	STK38	0.429608
NFKB2_714	SULT1A3	0.127479
NFKB2_714	TBATA	0.313016
NFKB2_714	TBXT	0.0408515
NFKB2_714	TDRD9	0.106018
NFKB2_714	TEAD4	0.0584264
NFKB2_714	TENT4A	0.0529203
NFKB2_714	TEX54	0.263903
NFKB2_714	THRSP	0.286209
NFKB2_714	TLR7	0.0848925
NFKB2_714	TLX2	0.288824
NFKB2_714	TMEM106A	0.0461205
NFKB2_714	TMEM106B	0.688698
NFKB2_714	TMEM151B	0.125736
NFKB2_714	TMEM266	0.0746088
NFKB2_714	TMEM44	0.298668
NFKB2_714	TMUB2	0.304907
NFKB2_714	TNFSF10	0.500494
NFKB2_714	TNRC6A	0.16532
NFKB2_714	TOMM7	0.238361
NFKB2_714	TRBC2	0.384046
NFKB2_714	TRIM5	0.0934597
NFKB2_714	TRIM56	0.177373
NFKB2_714	TRIM69	0.0631875
NFKB2_714	TTLL10	0.124738
NFKB2_714	TUBG2	0.197463
NFKB2_714	TULP3	0.177735
NFKB2_714	TYW1	0.314482
NFKB2_714	UBE2Q1-AS1	0.199287
NFKB2_714	UNC13B	0.276159
NFKB2_714	UTP18	0.286022
NFKB2_714	WASIR1	0.268074
NFKB2_714	WDR13	0.185863
NFKB2_714	WDR70	0.0518046
NFKB2_714	WNT6	0.0779397
NFKB2_714	ZFP36L1	0.239426
NFKB2_714	ZNF385D	0.0559568
NFKB2_714	ZNF474	0.0727369
NFKB2_714	ZNF783	0.107287
NFKB1_719	ABCC3	0.147752
NFKB1_719	ABLIM2	0.631678
NFKB1_719	ACBD4	0.215044
NFKB1_719	ACKR3	0.237061
NFKB1_719	ACOT13	0.231607
NFKB1_719	ACSL3	0.70239
NFKB1_719	ACYP2	0.234121
NFKB1_719	ADAMTSL4	0.380801
NFKB1_719	ADCK2	0.410744
NFKB1_719	ADPRM	0.466812
NFKB1_719	AK3	0.142229
NFKB1_719	ALOX5	0.0774
NFKB1_719	ALS2CR12	0.55915
NFKB1_719	ANKRD40	0.292948
NFKB1_719	ANKRD62	0.0743353
NFKB1_719	APPL1	0.109398
NFKB1_719	ARHGAP15	0.535893
NFKB1_719	ARHGEF26	0.112538
NFKB1_719	ARMC3	0.182536
NFKB1_719	ARMCX5	0.543128
NFKB1_719	ASAH1	0.0611882
NFKB1_719	ASB13	0.310683
NFKB1_719	ASB3	0.12779
NFKB1_719	ATAD3B	0.109495
NFKB1_719	ATP13A3	0.259811
NFKB1_719	B2M	0.105329
NFKB1_719	B4GALT1-AS1	0.134379
NFKB1_719	B4GAT1	0.243019
NFKB1_719	BAG2	0.609131
NFKB1_719	BAG3	0.189727
NFKB1_719	BBS1	0.197346
NFKB1_719	BEND3	0.494624
NFKB1_719	BOD1	0.651127
NFKB1_719	BSN-DT	0.333959
NFKB1_719	BTBD16	0.239045
NFKB1_719	BTBD6	0.049907
NFKB1_719	BUD23	0.256499
NFKB1_719	C11orf96	0.103141
NFKB1_719	C12orf42	0.105186
NFKB1_719	C16orf86	0.45417
NFKB1_719	C1orf115	0.0639068
NFKB1_719	C3orf62	0.263941
NFKB1_719	C4A	0.497494
NFKB1_719	CADM3-AS1	0.182944
NFKB1_719	CALHM2	0.151505
NFKB1_719	CARHSP1	0.154568
NFKB1_719	CASC11	0.155513
NFKB1_719	CASP7	0.190608
NFKB1_719	CBR4	0.30892
NFKB1_719	CBWD3	0.046078
NFKB1_719	CCNB3	0.0673195
NFKB1_719	CCR9	0.359876
NFKB1_719	CD2AP	0.243332
NFKB1_719	CDC5L	0.411902
NFKB1_719	CDHR5	0.105495
NFKB1_719	CEND1	0.0586027
NFKB1_719	CENPS-CORT	0.0664234
NFKB1_719	CEP112	0.0439055
NFKB1_719	CFAP97D1	0.254003
NFKB1_719	CLCN2	0.425442
NFKB1_719	CLCN5	0.0505763
NFKB1_719	CLECL1	0.278022
NFKB1_719	CLNS1A	0.427879
NFKB1_719	CLOCK	0.219614
NFKB1_719	CMYA5	0.0882702
NFKB1_719	COG1	0.066235
NFKB1_719	COL1A1	0.0909343
NFKB1_719	COLCA2	0.0492035
NFKB1_719	COPS8	0.114224
NFKB1_719	CPNE4	0.268975
NFKB1_719	CPXM1	0.633321
NFKB1_719	CREG2	0.157255
NFKB1_719	CRTC2	0.13198
NFKB1_719	CYP20A1	0.133306
NFKB1_719	DCLRE1A	0.0559955
NFKB1_719	DCTN5	0.569553
NFKB1_719	DCTN6	0.0778237
NFKB1_719	DET1	0.30723
NFKB1_719	DNAJB14	0.0989829
NFKB1_719	DNAJC8	0.27889
NFKB1_719	DNASE1L3	0.142908
NFKB1_719	DOCK10	0.17624
NFKB1_719	DPM3	0.378234
NFKB1_719	DPP10	0.197206
NFKB1_719	DPY19L1	0.100868
NFKB1_719	ECHS1	0.078608
NFKB1_719	ECI2	0.306422
NFKB1_719	EFHD2	0.167857
NFKB1_719	EIF2B5	0.101183
NFKB1_719	EIF4G3	0.184155
NFKB1_719	ESCO2	0.0701435
NFKB1_719	ESYT3	0.185704
NFKB1_719	EXTL3-AS1	0.324329
NFKB1_719	EZH1	0.232323
NFKB1_719	FABP5	0.251523
NFKB1_719	FAM171A1	0.257325
NFKB1_719	FAM173A	0.314369
NFKB1_719	FAM220A	0.116142
NFKB1_719	FANCL	0.457552
NFKB1_719	FAR2	0.0883463
NFKB1_719	FBXO24	0.102232
NFKB1_719	FBXO36	0.668565
NFKB1_719	FGFR2	0.0878462
NFKB1_719	FH	0.274837
NFKB1_719	FKBP14	0.348404
NFKB1_719	G6PC3	0.252899
NFKB1_719	GBP5	0.108899
NFKB1_719	GCNT1	0.452558
NFKB1_719	GHRH	0.401944
NFKB1_719	GIT2	0.553536
NFKB1_719	GKAP1	0.632763
NFKB1_719	GLIS2	0.163181
NFKB1_719	GNB5	0.123387
NFKB1_719	GNE	0.119398
NFKB1_719	GNG13	0.153113
NFKB1_719	GSTA1	0.52711
NFKB1_719	HADHB	0.142714
NFKB1_719	HCG14	0.216565
NFKB1_719	HDHD2	0.455196
NFKB1_719	HENMT1	0.302863
NFKB1_719	HIST1H2BE	0.0884096
NFKB1_719	HIST1H2BH	0.593602
NFKB1_719	HIST1H3A	0.343816
NFKB1_719	HIST1H3E	0.395887
NFKB1_719	HIST1H4B	0.497054
NFKB1_719	HLA-DPA1	0.271151
NFKB1_719	HOXA3	0.0678925
NFKB1_719	HSF5	0.176814
NFKB1_719	HTATIP2	0.374268
NFKB1_719	ICOS	0.15351
NFKB1_719	IFI27L2	0.600738
NFKB1_719	IGFBP6	0.451968
NFKB1_719	IGHV3OR16-10	0.589084
NFKB1_719	IGHV3OR16-13	0.152709
NFKB1_719	IGSF22	0.369422
NFKB1_719	IGSF9	0.204885
NFKB1_719	IL15	0.209057
NFKB1_719	IL17B	0.308383
NFKB1_719	IL6R	0.103835
NFKB1_719	IL6R-AS1	0.30847
NFKB1_719	INMT	0.0475511
NFKB1_719	INSL6	0.194701
NFKB1_719	IRF7	0.521137
NFKB1_719	ISY1	0.304233
NFKB1_719	ITGA5	0.220208
NFKB1_719	KCNIP4-IT1	0.0586287
NFKB1_719	KCTD6	0.0417396
NFKB1_719	KHDRBS2	0.172464
NFKB1_719	KIF19	0.335497
NFKB1_719	KLHL13	0.0753157
NFKB1_719	KRT17	0.0486868
NFKB1_719	LAMB3	0.0922882
NFKB1_719	LCMT1-AS2	0.368994
NFKB1_719	LINC00332	0.191939
NFKB1_719	LINC00599	0.176246
NFKB1_719	LINC01134	0.0541767
NFKB1_719	LINC01269	0.19863
NFKB1_719	LINC01355	0.385603
NFKB1_719	LINC01484	0.057082
NFKB1_719	LINC01806	0.234467
NFKB1_719	LINC01891	0.509358
NFKB1_719	LINC02042	0.331168
NFKB1_719	LINC02195	0.155798
NFKB1_719	LINC02240	0.0447034
NFKB1_719	LMAN1	0.0644868
NFKB1_719	LOR	0.342913
NFKB1_719	LPL	0.54578
NFKB1_719	LRPAP1	0.620695
NFKB1_719	LRRC59	0.454383
NFKB1_719	LRRD1	0.1348
NFKB1_719	LY6K	0.460515
NFKB1_719	LYG2	0.0613765
NFKB1_719	LYSMD4	0.113682
NFKB1_719	MAP3K1	0.12756
NFKB1_719	MARVELD1	0.0797134
NFKB1_719	MCPH1-AS1	0.0682369
NFKB1_719	MCTS1	0.346011
NFKB1_719	MDH1B	0.0992229
NFKB1_719	MDN1	0.257932
NFKB1_719	MED12L	0.16858
NFKB1_719	METRN	0.363261
NFKB1_719	MINDY1	0.12741
NFKB1_719	MIR4300HG	0.0735411
NFKB1_719	MLLT3	0.246099
NFKB1_719	MPZ	0.285674
NFKB1_719	MSLN	0.459569
NFKB1_719	MUCL3	0.240236
NFKB1_719	MYLK2	0.179245
NFKB1_719	NAA15	0.196931
NFKB1_719	NAGS	0.0870432
NFKB1_719	NAT8L	0.0566157
NFKB1_719	NEDD8	0.18002
NFKB1_719	NEXN	0.429819
NFKB1_719	NFE2L3	0.0930075
NFKB1_719	NIPA1	0.276503
NFKB1_719	NKAPD1	0.0841163
NFKB1_719	NMT2	0.460189
NFKB1_719	NMUR1	0.107674
NFKB1_719	NOP14	0.113783
NFKB1_719	NPIPA3	0.178128
NFKB1_719	NPIPA8	0.14497
NFKB1_719	NPIPB11	0.221445
NFKB1_719	NPIPB7	0.0853692
NFKB1_719	NRP1	0.0852117
NFKB1_719	NT5DC1	0.202366
NFKB1_719	OR2A1-AS1	0.437382
NFKB1_719	OR2L2	0.451593
NFKB1_719	P2RY13	0.0792653
NFKB1_719	PAK1IP1	0.231307
NFKB1_719	PAOX	0.228847
NFKB1_719	PCAT1	0.280896
NFKB1_719	PCBD1	0.192644
NFKB1_719	PCDHB10	0.228664
NFKB1_719	PCDHGA11	0.0657135
NFKB1_719	PCDHGA6	0.0436426
NFKB1_719	PCOLCE-AS1	0.388249
NFKB1_719	PDS5A	0.192124
NFKB1_719	PHF12	0.470902
NFKB1_719	PHRF1	0.0640767
NFKB1_719	PIK3R4	0.380186
NFKB1_719	PKIA	0.400764
NFKB1_719	PLEKHA1	0.0476159
NFKB1_719	PLEKHM3	0.226422
NFKB1_719	PLK1	0.0665251
NFKB1_719	POPDC2	0.05639
NFKB1_719	PPM1E	0.195164
NFKB1_719	PPP2R3B	0.278349
NFKB1_719	PPP6R3	0.241598
NFKB1_719	PRDX1	0.0739012
NFKB1_719	PRKAR2A-AS1	0.350939
NFKB1_719	PRKCD	0.044098
NFKB1_719	PROB1	0.432447
NFKB1_719	PRSS3	0.649038
NFKB1_719	PSMB1	0.232013
NFKB1_719	PSME3	0.103097
NFKB1_719	PTP4A1	0.262803
NFKB1_719	PZP	0.27705
NFKB1_719	RAB29	0.42099
NFKB1_719	RAD51C	0.152173
NFKB1_719	RARG	0.571922
NFKB1_719	RBSN	0.103972
NFKB1_719	RGMB	0.14319
NFKB1_719	RGS1	0.424773
NFKB1_719	RHAG	0.512266
NFKB1_719	RHOXF2B	0.054124
NFKB1_719	RNASE1	0.408422
NFKB1_719	RNASE2	0.0771619
NFKB1_719	RNF217	0.12779
NFKB1_719	RPA2	0.368918
NFKB1_719	RPAP2	0.363417
NFKB1_719	RTN4IP1	0.394268
NFKB1_719	RXFP1	0.192078
NFKB1_719	S100A1	0.16677
NFKB1_719	SAMD12-AS1	0.588734
NFKB1_719	SATB2-AS1	0.122757
NFKB1_719	SATL1	0.761484
NFKB1_719	SEC62-AS1	0.148588
NFKB1_719	SEPSECS-AS1	0.0864495
NFKB1_719	SFT2D1	0.201331
NFKB1_719	SHC3	0.076425
NFKB1_719	SIGLEC1	0.123935
NFKB1_719	SIPA1	0.105507
NFKB1_719	SKA2	0.367158
NFKB1_719	SLC13A3	0.265593
NFKB1_719	SLC18A1	0.913353
NFKB1_719	SLC18A3	0.147651
NFKB1_719	SLC22A14	0.586073
NFKB1_719	SLC22A4	0.42075
NFKB1_719	SLC6A12	0.133349
NFKB1_719	SLC6A13	0.110359
NFKB1_719	SMC5-AS1	0.55568
NFKB1_719	SMIM10L2B-AS1	0.0581112
NFKB1_719	SMIM27	0.152069
NFKB1_719	SMPDL3A	0.0598282
NFKB1_719	SP110	0.361748
NFKB1_719	SPATA7	0.291769
NFKB1_719	SPATS2L	0.617698
NFKB1_719	SPON1-AS1	0.175266
NFKB1_719	SPTA1	0.345326
NFKB1_719	STAT6	0.124899
NFKB1_719	STK3	0.191818
NFKB1_719	STK31	0.100563
NFKB1_719	STK38	0.429608
NFKB1_719	STT3B	0.205354
NFKB1_719	SULF2	0.860983
NFKB1_719	SULT1A3	0.127479
NFKB1_719	SYNE1	0.105486
NFKB1_719	TAF1L	0.534144
NFKB1_719	TAS2R50	0.499268
NFKB1_719	TBATA	0.0641354
NFKB1_719	TCTN3	0.304833
NFKB1_719	TEAD4	0.0584264
NFKB1_719	TEC	0.823104
NFKB1_719	TEX54	0.263903
NFKB1_719	THAP2	0.091936
NFKB1_719	THUMPD1	0.0675095
NFKB1_719	TLX2	0.288824
NFKB1_719	TMEM106A	0.0461205
NFKB1_719	TMEM128	0.555213
NFKB1_719	TMEM151B	0.125736
NFKB1_719	TMEM262	0.14906
NFKB1_719	TMOD3	0.0801467
NFKB1_719	TNRC6A	0.361906
NFKB1_719	TRAPPC11	0.0534631
NFKB1_719	TRAV2	0.419752
NFKB1_719	TRBC2	0.384046
NFKB1_719	TRIM5	0.0934597
NFKB1_719	TRIM56	0.177373
NFKB1_719	TRIM65	0.0405447
NFKB1_719	TRIM72	0.348319
NFKB1_719	TRNT1	0.596822
NFKB1_719	TSNARE1	0.19856
NFKB1_719	TSPAN2	0.26716
NFKB1_719	TTI2	0.133553
NFKB1_719	TTL	0.195579
NFKB1_719	TUFM	0.530029
NFKB1_719	TULP3	0.489095
NFKB1_719	TYW1	0.314482
NFKB1_719	UBAP1	0.388368
NFKB1_719	UBE2Q1-AS1	0.170164
NFKB1_719	UBL7	0.337297
NFKB1_719	UNC13B	0.276159
NFKB1_719	UPP2	0.0699396
NFKB1_719	USP31	0.166068
NFKB1_719	UTP18	0.286022
NFKB1_719	VWA1	0.0544833
NFKB1_719	VWA7	0.317738
NFKB1_719	WASIR1	0.268074
NFKB1_719	WDR13	0.477581
NFKB1_719	WDR70	0.0518046
NFKB1_719	WNT10A	0.138629
NFKB1_719	WNT16	0.182686
NFKB1_719	WNT6	0.0779397
NFKB1_719	XPOT	0.179296
NFKB1_719	XRN1	0.0718128
NFKB1_719	YIPF5	0.22864
NFKB1_719	YPEL3	0.144998
NFKB1_719	ZBTB11	0.0773609
NFKB1_719	ZDHHC4	0.048185
NFKB1_719	ZFYVE27	0.146887
NFKB1_719	ZMIZ1-AS1	0.447762
NFKB1_719	ZNF445	0.140176
NFKB1_719	ZNF474	0.0727369
NFKB1_719	ZNF510	0.307744
NFKB1_719	ZNF518B	0.675657
NFKB1_719	ZNF783	0.107287
NFKB1_719	ZSWIM2	0.0931016
