# Supplementary material for: Chromatin accessibility analysis reveals regulatory dynamics and therapeutic relevance of Vogt-Koyanagi-Harada disease
Source: Commun Biol. 2022 May 26;5:506. doi: 10.1038/s42003-022-03430-9 (PMC9135711; doi:10.1038/s42003-022-03430-9)
Supplement: Supplementary file 4 — Supplementary Data 2 [file 42003_2022_3430_MOESM4_ESM.xlsx]

## Sheet: Sheet1
Supplementary Data 2. Subjects' information in cohort 2.
Ident	Time	Prognosis	Sex	Age	RELA-targeted gene expression	Secondary Cartaract	Secondary Glucoma	Choroidal neovasular	Subretinal fibrosis
	(days)
uVKH-2	92	good	Male	43	0.394411	-	-	-	-
uVKH-47	92	good	Male	60	0.256937	-	-	-	-
uVKH-7	92	good	Female	56	0.218939	-	-	-	-
uVKH-48	92	good	Female	49	0.18408	-	-	-	-
uVKH-15	92	good	Female	66	0.11446	-	-	-	-
uVKH-53	92	good	Male	27	0.107299	-	-	-	-
uVKH-51	92	good	Male	37	0.1046	-	-	-	-
uVKH-49	92	good	Male	62	0.086004	-	-	-	-
uVKH-16	92	good	Male	32	0.0840586	-	-	-	-
uVKH-20	92	good	Female	36	0.0804722	-	-	-	-
uVKH-50	92	good	Male	11	0.0749591	-	-	-	-
uVKH-17	92	good	Male	56	0.0681319	-	-	-	-
uVKH-54	92	good	Male	76	0.0666749	-	-	-	-
uVKH-52	92	good	Female	16	0.0446075	-	-	-	-
uVKH-24	92	good	Female	66	0.00338462	-	-	-	-
uVKH-14	92	good	Female	27	-0.0063374	-	-	-	-
uVKH-23	92	good	Male	8	-0.0310925	-	-	-	-
uVKH-55	92	good	Female	39	-0.034333	-	-	-	-
uVKH-25	92	good	Female	43	-0.0500422	-	-	-	-
uVKH-30	92	good	Male	50	-0.0522369	-	-	-	-
uVKH-28	92	good	Male	28	-0.0575366	-	-	-	-
uVKH-58	92	good	Female	50	-0.0749714	-	-	-	-
uVKH-56	92	good	Female	27	-0.0810411	-	-	-	-
uVKH-26	92	good	Female	18	-0.0834348	-	-	-	-
uVKH-59	92	good	Male	41	-0.0958604	-	-	-	-
uVKH-57	92	good	Female	71	-0.109374	-	-	-	-
uVKH-33	92	good	Female	50	-0.112729	-	-	-	-
uVKH-35	92	good	Male	75	-0.151278	-	-	-	-
uVKH-32	92	good	Male	56	-0.170985	-	-	-	-
uVKH-37	92	good	Female	28	-0.189375	-	-	-	-
uVKH-61	92	good	Female	40	-0.255422	-	-	-	-
uVKH-40	92	good	Female	49	-0.263965	-	-	-	-
uVKH-38	92	good	Female	55	-0.288399	-	-	-	-
uVKH-63	92	good	Male	62	-0.327683	-	-	-	-
uVKH-62	92	good	Female	44	-0.340313	-	-	-	-
uVKH-64	92	good	Female	55	-0.367315	-	-	-	-
uVKH-60	92	good	Male	29	-0.373829	-	-	-	-
uVKH-41	92	good	Female	29	-0.393429	-	-	-	-
uVKH-65	92	good	Male	69	-0.430851	-	-	-	-
uVKH-42	92	good	Female	63	-0.471801	-	-	-	-
uVKH-66	92	good	Female	53	-0.588717	-	-	-	-
uVKH-44	92	good	Male	49	-0.615609	-	-	-	-
uVKH-45	92	good	Female	53	-0.718858	-	-	-	-
uVKH-67	92	good	Female	39	-1.07867	-	-	-	-
uVKH-13	91	good	Male	46	0.0907403	-	-	-	-
uVKH-21	91	good	Female	59	0.0140558	-	-	-	-
uVKH-68	91	good	Male	24	-0.157198	-	-	-	-
uVKH-34	91	good	Female	51	-0.172109	-	-	-	-
uVKH-70	91	good	Male	20	-0.189262	-	-	-	-
uVKH-69	91	good	Female	42	-0.249864	-	-	-	-
uVKH-39	91	good	Male	56	-0.341733	-	-	-	-
uVKH-71	91	good	Female	49	-0.392653	-	-	-	-
uVKH-46	91	good	Female	47	-0.867315	-	-	-	-
uVKH-4	90	good	Female	41	0.279327	-	-	-	-
uVKH-1	88	poor	Female	51	0.0549345	√	-	√	-
uVKH-3	77	poor	Female	73	0.0109709	-	√	-	-
uVKH-5	75	poor	Female	55	0.784201	-	-	-	√
uVKH-6	74	poor	Female	32	0.22432	-	√	-	-
uVKH-8	68	poor	Female	42	0.0502768	√	-	-	√
uVKH-9	67	poor	Female	58	0.1505	-	√	-	-
uVKH-10	67	poor	Female	41	0.0626944	-	√	-	-
uVKH-11	64	poor	Female	32	0.314671	-	-	√	-
uVKH-18	63	poor	Female	19	-0.113575	√	-	-	-
uVKH-12	63	poor	Male	50	-0.125829	√	-	-	-
uVKH-19	62	poor	Male	25	0.217754	-	-	√	-
uVKH-27	56	poor	Female	59	0.193985	-	-	√	-
uVKH-22	56	poor	Female	50	-0.142902	√	-	-	-
uVKH-29	55	poor	Male	35	0.205259	-	-	-	√
uVKH-31	54	poor	Female	57	-0.0807019	√	-	√	-
uVKH-36	53	poor	Male	46	0.286258	√	-	-	-
uVKH-43	53	poor	Female	54	0.00670219	√	-	-	-
uVKH-72	47	poor	Male	23	0.323271	-	-	√	-
uVKH-73	42	poor	Male	29	0.0450759	√	-	-	-
uVKH-74	41	poor	Female	29	0.176803	-	√	-	-
uVKH-75	40	poor	Male	54	-0.122043	√	-	-	-
uVKH-76	39	poor	Male	71	0.309106	-	√	-	-
uVKH-77	37	poor	Male	47	0.211431	√	√	-	-
uVKH-78	36	poor	Female	55	0.354197	√	√	-	-
uVKH-79	34	poor	Female	36	0.444418	-	√	-	-
uVKH-80	34	poor	Female	12	-0.0435977	√	-	-	-
uVKH-85	33	poor	Female	12	0.297869	-	√	-	-
uVKH-81	31	poor	Female	51	0.0373946	√	-	-	-
uVKH-88	31	poor	Female	51	0.148851	√	√	-	-
uVKH-82	30	poor	Male	6	0.679131	√	-	-	-
uVKH-83	26	poor	Male	30	0.126549	√	-	-	-
uVKH-87	25	poor	Male	53	0.112688	√	-	-	-
uVKH-84	24	poor	Male	25	-0.521776	√	-	-	-
uVKH-89	24	poor	Male	33	0.10709	√	-	-	-
uVKH-86	21	poor	Male	42	0.602848	√	-	-	-
